# Supplementary material for: An Altered Microbiota in the Lower and Upper Female Reproductive Tract of Women with Recurrent Spontaneous Abortion
Source: Microbiol Spectr. 2022 May 23;10(3):e00462-22. doi: 10.1128/spectrum.00462-22 (PMC9241707; doi:10.1128/spectrum.00462-22)
Supplement: SUPPLEMENTAL FILE 2 — Tables S1 to S4. Download spectrum.00462-22-s002.xlsx, XLSX file, 0.02 MB [file spectrum.00462-22-s002.xlsx]

## Sheet: Supplementary table 1
Supplementary Table 1. The top 15 microbiota phyla were compared between the control and RSA groups.
Phylum	Control (n=25)	RSA (n=25)	P-value
	Relative abundance (%)	Relative abundance (%)
VM
Firmicutes	92.15±22.49	94.03±18.99	0.367
Actinobacteria	6.99±22.22	4.29±17.18	0.528
Proteobacteria	0.49±2.11	0.54±2.38	0.432
Bacteroidetes	0.01±0.02	0.63±2.53	0.249
Tenericutes	0.07±0.29	0.02±0.06	0.236
Patescibacteria	0.00±0.00	0.07±0.35	0.977
Acidobacteria	0.00±0.00	0.06±0.31	0.371
Verrucomicrobia	0.00±0.00	0.04±0.21	0.153
Rokubacteria	0.00±0.00	0.04±0.20	0.153
Cyanobacteria	0.00±0.00	0.00±0.02	0.95
Epsilonbacteraeota	0.00±0.00	0.00±0.01	0.044*
Fusobacteria	0.00±0.00	0.00±0.01	0.274
Gemmatimonadetes	0.00±0.00	0.00±0.01	0.153
Synergistetes	0.00±0.00	0.00±0.00	0.312
Deinococcus-Thermus	0.00±0.00	0.00±0.00	0.934
CaM
Firmicutes	74.18±30.35	64.42±32.31	0.265
Actinobacteria	5.96±15.67	3.37±6.85	0.528
Proteobacteria	2.67±3.91	6.60±7.31	0.051
Bacteroidetes	0.54±1.22	2.00±4.81	0.011*
Tenericutes	0.31±1.34	0.05±0.15	0.893
Cyanobacteria	0.03±0.07	0.21±0.41	0.212
Acidobacteria	0.02±0.04	0.16±0.57	0.814
Chloroflexi	0.07±0.22	0.07±0.13	0.429
Deinococcus-Thermus	0.02±0.04	0.08±0.28	0.892
Gemmatimonadetes	0.00±0.01	0.08±0.31	0.063
Patescibacteria	0.01±0.04	0.05±0.14	0.928
Verrucomicrobia	0.00±0.00	0.04±0.12	0.359
Crenarchaeota	0.00±0.01	0.04±0.09	0.010*
Epsilonbacteraeota	0.01±0.02	0.03±0.05	0.138
Nitrospirae	0.02±0.10	0.01±0.02	0.901
EnM
Proteobacteria	4.61±3.86	6.97±14.52	0.782
Firmicutes	6.51±10.48	4.05±4.46	0.61
Actinobacteria	1.94±1.36	2.39±2.27	0.61
Bacteroidetes	0.52±0.51	0.55±0.50	0.865
Cyanobacteria	0.38±1.39	0.11±0.18	0.164
Acidobacteria	0.09±0.17	0.16±0.57	0.167
Chloroflexi	0.11±0.22	0.08±0.13	0.876
Deinococcus-Thermus	0.12±0.36	0.04±0.08	0.043*
Patescibacteria	0.02±0.04	0.07±0.23	0.811
Crenarchaeota	0.00±0.00	0.06±0.13	0.032*
Verrucomicrobia	0.03±0.13	0.02±0.07	0.129
Epsilonbacteraeota	0.02±0.05	0.03±0.10	0.243
Planctomycetes	0.01±0.03	0.03±0.08	0.858
Gemmatimonadetes	0.01±0.02	0.02±0.07	0.382
Euryarchaeota	0.00±0.01	0.02±0.06	0.072
UfM
Firmicutes	11.55±16.83	18.87±19.14	0.131
Proteobacteria	6.95±5.52	16.84±16.89	0.007**
Actinobacteria	3.48±4.48	5.18±4.88	0.064
Bacteroidetes	0.59±0.48	3.35±5.04	0.061
Crenarchaeota	0.00±0.02	1.04±3.73	0.057
Acidobacteria	0.08±0.16	0.90±2.39	0.053
Cyanobacteria	0.44±1.28	0.17±0.33	0.668
Thaumarchaeota	0.00±0.01	0.54±2.21	0.026*
Gemmatimonadetes	0.01±0.02	0.44±1.32	0.108
Nanoarchaeaeota	0.00±0.01	0.42±1.44	0.078
Chloroflexi	0.09±0.21	0.33±0.92	0.826
Epsilonbacteraeota	0.03±0.11	0.37±1.24	0.745
Euryarchaeota	0.00±0.00	0.37±1.45	0.078
Verrucomicrobia	0.01±0.02	0.28±1.00	0.58
Tenericutes	0.01±0.06	0.25±1.09	0.239

## Sheet: Supplementary table 2
Supplementary Table 2. The top 15 microbiota genera were compared between the control and RSA groups.
Genus	Control (n=25)	RSA (n=25)	P-value
	Relative abundance (%)	Relative abundance (%)
VM
Lactobacillus	92.06±22.49	91.28±27.12	0.421
Bifidobacterium	3.9±19.49	0.09±0.44	0.256
Gardnerella	2.71±11.73	1.19±5.87	0.653
Atopobium	0.05±0.25	2.26±11.23	0.303
Cutibacterium	0.26±0.09	0.63±1.85	0.677
Lachnospiraceae_NK4A136_group	0.00±0.00	0.84±4.21	0.641
Aerococcus	0.01±0.04	0.52±2.62	0.588
Acinetobacter	0.43±2.09	0.10±0.37	0.977
Muribaculaceae	0.00±0.00	0.35±1.73	0.588
Ruminiclostridium_9	0.00±0.00	0.26±1.28	0.977
Staphylococcus	0.06±0.07	0.14±0.47	0.764
Alistipes	0.00±0.00	0.15±0.74	0.317
Prevotella	0.01±0.01	0.10±0.38	0.263
Anaerostipes	0.00±0.00	0.11±0.54	0.317
Roseburia	0.00±0.00	0.11±0.53	0.153
CaM
Lactobacillus	73.6±30.63	60.07±36.01	0.19
Gardnerella	2.82±13.66	0.41±1.72	0.244
Bifidobacterium	1.72±8.55	0.13±0.53	0.385
Cutibacterium	0.59±0.78	0.95±1.01	0.045*
Muribaculaceae	0.05±0.08	0.83±3.15	0.155
Acinetobacter	0.36±0.41	0.50±0.70	0.961
Lachnospiraceae_NK4A136_group	0.04±0.05	0.79±3.30	0.433
Atopobium	0.04±0.22	0.76±3.77	0.007**
Aliihoeflea	0.22±0.56	0.54±0.88	0.097
Hydrogenophilus	0.05±0.05	0.55±1.61	0.977
Ralstonia	0.20±0.44	0.28±0.64	0.484
Staphylococcus	0.14±0.35	0.30±0.60	0.043*
Rhodococcus	0.40±0.84	0.03±0.12	0.249
Pseudomonas	0.07±0.08	0.35±0.68	0.733
Allorhizobium	0.04±0.15	0.35±1.70	0.77
EnM
Lactobacillus	4.08±10.06	2.51±4.00	0.882
Acinetobacter	0.24±0.27	3.11±13.68	0.663
Cutibacterium	0.98±0.87	0.91±0.54	0.686
Bacillus	0.82±1.93	0.15±0.25	0.081
Hydrogenophilus	0.65±1.07	0.28±0.46	0.496
Aliihoeflea	0.42±0.73	0.37±0.47	0.983
Staphylococcus	0.21±0.19	0.28±0.42	0.949
Schlegelella	0.38±0.76	0.08±0.16	0.088
Chloroplast	0.36±1.39	0.06±0.11	0.147
Clostridium_sensu_stricto_1	0.19±0.22	0.09±0.09	0.282
Serratia	0.11±0.18	0.16±0.34	0.794
Lawsonella	0.12±0.15	0.10±0.09	0.815
Delftia	0.15±0.43	0.07±0.14	0.344
Muribaculaceae	0.12±0.10	0.10±0.14	0.054
Halomonas	0.09±0.13	0.12±0.19	0.655
UfM
Lactobacillus	8.65±16.83	7.8±13.39	0.67
Acinetobacter	0.63±0.73	3.91±15.79	0.848
Cutibacterium	1.55±1.56	2.28±2.68	0.209
Staphylococcus	0.31±0.41	3.21±11.63	0.395
Anaerobacillus	0.00±0.00	1.56±5.79	0.011*
Corynebacterium_1	0.65±2.70	0.70±2.10	0.758
Lachnospiraceae_NK4A136_group	0.15±0.16	1.00±2.60	0.293
Bacteroides	0.10±0.16	1.01±3.02	0.062
Ralstonia	0.22±0.58	0.84±2.88	0.506
Serratia	0.30±0.84	0.74±1.79	0.166
Erysipelothrix	0.00±0.01	1.00±2.67	0.011*
Aliihoeflea	0.33±0.39	0.69±1.07	0.495
Bathyarchaeia	0.00±0.02	0.98±3.48	0.057
Bacillus	0.76±0.94	0.25±0.39	0.012*
Hydrogenophilus	0.41±0.46	0.48±0.96	0.032*

## Sheet: Supplementary table 3
Supplementary Table 3. Beta diversity based on Bray–Curtis metrics of all samples from the control and RSA groups.
Group1	Group2	pseudo F	p-value	q-value
CVM	CCaM	1.40722	0.211	0.232
CVM	CEnM	26.1284	0.001	0.0015**
CVM	CAfM	21.9033	0.001	0.0015**
CCaM	CEnM	16.4543	0.001	0.0015**
CCaM	CAfM	13.4552	0.001	0.0015**
CEnM	CAfM	1.15728	0.232	0.232
AVM	ACaM	1.99714	0.08	0.08
AVM	AEnM	17.7152	0.001	0.0012**
AVM	AAfM	9.04562	0.001	0.0012**
ACaM	AEnM	8.40199	0.001	0.0012**
ACaM	AAfM	3.55325	0.001	0.0012**
AEnM	AAfM	2.33418	0.001	0.0012**
* p <0.05, ** p <0.01, ***p <0.001. The q value represents the FDR-ajusted p value.

## Sheet: Supplementary table 4
Supplementary Table 4. Clinical characteristics of enrolled patients whose samples were collected and further processed for inflammatory cytokines.
Variables	RSA	CON	P value
	(n = 9)	(n = 9)
Basic information
Age (Years)	31.67±3.54	33.67±4.56	0.314
BMI (kg/m2)	22.05±3.59	20.34±1.42	0.212
Menstrual cycle	29.50±3.94	30.33±2.96	0.619
Basal sex hormone level
FSH (mIU/ml)	3.25±1.84	3.03±1.86	0.798
LH (mIU/ml)	4.44±4.66	2.85±1.76	0.352
P (nmol/L)	33.16±13.67	33.99±15.23	0.904
E2 (pmol/L）	492.89±342.67	292.00±134.57	0.131
AMH (ng/ml）	3.18±2.14	3.67±1.71	0.638
FSH: Follicle-stimulating hormone; LH: Luteinizing hormone; P: Progesterone; E2: Estrogen; AMH: Anti-mullerian Hormone.
